# Supplementary material for: Sensitive and specific detection of mosaic chromosomal abnormalities using the Parent-of-Origin-based Detection (POD) method
Source: BMC Genomics. 2013 May 31;14:367. doi: 10.1186/1471-2164-14-367 (PMC3680018; doi:10.1186/1471-2164-14-367)
Supplement: Additional file 1 — triPOD software. [file 1471-2164-14-367-S1.zip]

Archive with 10 entries (8 files):
- triPOD_current/
- triPOD_current/genome_build/
- triPOD_current/genome_build/hg16_centromeres.txt
- triPOD_current/genome_build/hg17_centromeres.txt
- triPOD_current/genome_build/hg18_centromeres.txt
- triPOD_current/genome_build/hg19_centromeres.txt
- triPOD_current/triPOD.pl
- triPOD_current/triPOD_graphics.R
- triPOD_current/LICENSE
- triPOD_current/triPOD_READ_ME.txt
