# Supplementary material for: Sensitive and specific detection of mosaic chromosomal abnormalities using the Parent-of-Origin-based Detection (POD) method
Source: BMC Genomics. 2013 May 31;14:367. doi: 10.1186/1471-2164-14-367 (PMC3680018; doi:10.1186/1471-2164-14-367)
Supplement: Additional file 1 — triPOD software. [file 1471-2164-14-367-S1.zip › triPOD_current/genome_build/hg19_centromeres.txt]

#filter: gap.type = 'centromere'
#bin	chrom	chromStart	chromEnd	ix	n	size	type	bridge
23	chr1	121535434	124535434	1270	N	3000000	centromere	no
20	chr2	92326171	95326171	770	N	3000000	centromere	no
2	chr3	90504854	93504854	784	N	3000000	centromere	no
1	chr4	49660117	52660117	447	N	3000000	centromere	no
14	chr5	46405641	49405641	452	N	3000000	centromere	no
16	chr6	58830166	61830166	628	N	3000000	centromere	no
1	chr7	58054331	61054331	564	N	3000000	centromere	no
14	chr8	43838887	46838887	376	N	3000000	centromere	no
1	chr9	47367679	50367679	411	N	3000000	centromere	no
1	chrX	58632012	61632012	583	N	3000000	centromere	no
10	chrY	10104553	13104553	105	N	3000000	centromere	no
1	chr10	39254935	42254935	341	N	3000000	centromere	no
15	chr11	51644205	54644205	447	N	3000000	centromere	no
13	chr12	34856694	37856694	304	N	3000000	centromere	no
1	chr13	16000000	19000000	3	N	3000000	centromere	no
1	chr14	16000000	19000000	3	N	3000000	centromere	no
11	chr15	17000000	20000000	3	N	3000000	centromere	no
13	chr16	35335801	38335801	354	N	3000000	centromere	no
1	chr17	22263006	25263006	192	N	3000000	centromere	no
1	chr18	15460898	18460898	125	N	3000000	centromere	no
1	chr19	24681782	27681782	410	N	3000000	centromere	no
12	chr20	26369569	29369569	275	N	3000000	centromere	no
10	chr21	11288129	14288129	22	N	3000000	centromere	no
10	chr22	13000000	16000000	3	N	3000000	centromere	no
